# Supplementary material for: Efficacy of Fine-Tuned Large Language Model in CT Protocol Assignment as Clinical Decision-Supporting System
Source: J Imaging Inform Med. 2025 Feb 5;38(6):4336–48. doi: 10.1007/s10278-025-01433-6 (PMC12701208; doi:10.1007/s10278-025-01433-6)
Supplement: Supplementary file 1 — Supplementary file1 (PY 5 KB) [file 10278_2025_1433_MOESM1_ESM.py]

from sklearn.utils import resample
from datasets import load_dataset, Dataset
import evaluate
from transformers import TrainingArguments, Trainer
from transformers import AutoTokenizer, AutoModelForSequenceClassification
from transformers import BertForSequenceClassification
from sklearn.metrics import roc_curve, auc, f1_score
from sklearn.metrics import confusion_matrix, ConfusionMatrixDisplay
import numpy as np
import pandas as pd
import os, torch
import time
from torch import nn
from sklearn.metrics import accuracy_score

file1 = "***.csv"
file2 = "***.csv"
datasetR = load_dataset('csv', data_files=file1, encoding="cp932")
datasetV = load_dataset('csv', data_files=file2, encoding="cp932")

modelname = "cl-tohoku/bert-base-japanese"
tokenizer = AutoTokenizer.from_pretrained(modelname)
def tokenize_function(examples):
    return tokenizer(examples['text'], padding="max_length", truncation=True)

tokenized_datasetsR = datasetR.map(tokenize_function, batched=True)
tokenized_datasetsV = datasetV.map(tokenize_function, batched=True)
small_eval_dataset = tokenized_datasetsV["train"].shuffle(seed=7).select(range(len(tokenized_datasetsV["train"])))

small_eval_dataset.set_format(type="pandas")
label_ratio = small_eval_dataset[:].value_counts("label", sort=False, normalize=True)
small_eval_dataset.reset_format()
print(label_ratio)

device = torch.device("cuda" if torch.cuda.is_available() else "cpu")
class_weight = torch.tensor(1/label_ratio).clone().to(device, torch.float32)

class CustomTrainer(Trainer):
    def compute_loss(self, model, inputs, return_outputs=False):
        labels = inputs.get("labels")
        outputs = model(**inputs)
        logits = outputs.get("logits")
        loss_fct = nn.CrossEntropyLoss(weight=class_weight)
        loss = loss_fct(logits.view(-1, self.model.config.num_labels), labels.view(-1))
        return (loss, outputs) if return_outputs else loss

metric = evaluate.load("accuracy")

def class_sensitivity(conf_matrix):
    sensitivity = np.diag(conf_matrix) / np.sum(conf_matrix, axis=1)
    return sensitivity

def macro_sensitivity (conf_matrix):
    sensitivity = np.diag(conf_matrix) / np.sum(conf_matrix, axis=1)
    macro_sensitivity = np.sum(sensitivity, axis=0)/conf_matrix.shape[0]
    return macro_sensitivity

def specificity_class_accuracy(conf_matrix):
    specificity = []
    class_accuracies = []
    class_precisons= []
    for i in range(conf_matrix.shape[0]):
        true_positive = conf_matrix[i, i]
        true_negative = np.sum(np.delete(np.delete(conf_matrix, i, axis=0), i, axis=1))
        false_positive = np.sum(conf_matrix[:, i]) - conf_matrix[i, i]
        false_negative = np.sum(conf_matrix[i, :]) - true_positive
        specificity.append(true_negative / (true_negative + false_positive))
        accuracy = (true_positive + true_negative) / (true_positive + false_positive + false_negative + true_negative)
        class_accuracies.append(accuracy)
        precison = true_positive / (true_positive+ false_positive)
        class_precisons.append(precison)
    return specificity,class_accuracies,class_precisons

def compute_metrics(eval_pred):
    logits, labels = eval_pred
    predictions = np.argmax(logits, axis=-1)
    cm = confusion_matrix(labels, predictions)
    sensitivity = class_sensitivity(cm)
    specificity, class_accuracy, class_precision = specificity_class_accuracy(cm)
    accuracy = metric.compute(predictions=predictions, references=labels)
    f1=f1_score(labels,predictions,average="weighted")
    m_sensitivity=macro_sensitivity(cm)
    return {"accuracy": accuracy,
        "f1": f1,
        "sensitivity": sensitivity.tolist(),
        "specificity": specificity,
        "class_accuracy": class_accuracy,
        "class_precison":class_precision,
        "macro_sensitivity":m_sensitivity,
        "confusion_matrix":cm.tolist()
    }


training_time=[]

for i in range(5):
    print(f"model_{i+1}")
    train_dataset_slice = tokenized_datasetsR["train"].shuffle(seed=i).select(range(len(tokenized_datasetsR["train"])))
    model = AutoModelForSequenceClassification.from_pretrained(modelname, num_labels=12)
    training_args = TrainingArguments(output_dir=f'/app/protocol_trainer{i+1}', evaluation_strategy="epoch", save_strategy="epoch",num_train_epochs=15, load_best_model_at_end=True, metric_for_best_model='macro_sensitivity')
    trainer = Trainer(
        model=model,
        args=training_args,
        train_dataset=train_dataset_slice,
        eval_dataset=small_eval_dataset,
        compute_metrics=compute_metrics,
    )
    start = time.time()
    trainer.train()
    end = time.time()
    time_diff = end - start
    evaluation_result = trainer.evaluate()
    print(f"model {i+1},EvaluationAccuracy:{evaluation_result['eval_accuracy']},f1score:{evaluation_result['eval_f1']},sensitivity:{evaluation_result['eval_sensitivity']},class_accuracy:{evaluation_result['eval_class_accuracy']},specificity:{evaluation_result['eval_specificity']},training_time:{time_diff}")
    training_time.append(time_diff)
    trainer.save_model(f'/app/best_model{i+1}')
    tokenizer.save_pretrained(f'/app/best_model{i+1}')
